# Supplementary material for: Mitochondrial Dysfunction in Skeletal Muscle of Rotenone-Induced Rat Model of Parkinson’s Disease: SC-Nanophytosomes as Therapeutic Approach
Source: Int J Mol Sci. 2023 Nov 27;24(23):16787. doi: 10.3390/ijms242316787 (PMC10706108; doi:10.3390/ijms242316787)
Supplement: Supplementary file 1 [file ijms-24-16787-s001.zip]

Archive with 1 entries (1 files):
- ijms-2725803-supplementary.mp4
